# Supplementary material for: Mutational analysis of the mitotic exit GTPase MoTem1 reveals its role in development, stress adaptation, pathogenicity and global gene regulation in Magnaporthe oryzae
Source: Stress Biol. 2026 May 9;6(1):38. doi: 10.1007/s44154-026-00310-8 (PMC13157382; doi:10.1007/s44154-026-00310-8)
Supplement: Supplementary file 16 — Supplementary Material 16: Supplementary Table 1. Culture Media and Applications. Supplementary Table 2. Primer Sequence and Applications. Supplementary Table 3. Accession number of tem1 homologs in different species. Supplementary Table 4. GO enrichment analysis of differentially expressed genes in various strains. Supplementary Table 5. Data plotting and statistical analysis methodology. [file 44154_2026_310_MOESM16_ESM.xlsx]

## Sheet: Supplementary table legend
Supplementary table 1. Culture Media and Applications
Supplementary table 2. Primer Sequence and Applications
Supplementary table 3. Accession number of tem1 homologs in different species
Supplementary table 4. GO enrichment analysis of differentially expressed genes in various strains
Supplementary Table 5. Data plotting and statistical analysis methodology

## Sheet: Supplementary table 1
Type	Formula	application
CMⅡ	20×Nitrate salts 50ml/L, 1000×Trace elements 1ml/L, 1000×Vitamin solution 1ml/L, D-glucose 10g/L, Peptone 2g/L, Casamino acid 1g/L, Yeast extract 1g/L	Culture of M. oryzae
20×Nitrate salts	NaNO3 120 g/L, KCl 10.4g/L. MgSO4-7H2O 10.4 g/L, KH2PO4 30.4 g/L	Components of CMⅡ
1000×Vitamin solution	Biotin 0.1 g/L, Pyridoxin 0.1 g/L, Thiamine 0.1 g/L, Riboflavin 0.1 g/L, PABA (p-aminobenzonic acid) 0.1 g/L, Nicotinic acid 0.1 g/L
1000×Trace Elements	ZnSO4-7H2O 22 g/L, H3BO3 11 g/L, MnCl2-4H2O 5 g/L, FeSO4-7H2O 5 g/L, CoCl2-6H2O 1.7 g/L, CuSO4-5H2O 1.6 g/L, Na2MoO4-5H2O 1.5 g/L, EDTA4-Na 50g/L
LB	Tryptone 10 g/L, Yeast extract 5 g/L, NaCl 10 g/L	Culture of DH5α and BL21
YPDA	Peptone 20 g/L, Yeast extract 10 g/L, 10M NaOH 0.2 mL/L, after sterilization, add 40% glucose 50 mL/L and 100×Ade 8 mL/L,	Culture of AH109
SD-2/4	Yeast Nitrogen Base without Amino Acids 7 g/L, 10M NaOH 0.2 mL/L, SD/-Trp/-Leu or SD/-Trp/-Leu-His/-Ade 0.7 g/L, after sterilization，add 40% glucose 50 mL/L	Yeast two hybrid
CM	Yeast extract 6 g/L, Casamino aci 6 g/L, Sucrose 10 g/L	Stress inhibition experiment

## Sheet: Supplementary table 2
Name	Sequence 5’→3’	application
Mo4862-1F	TCAGCCCAGCCTTGACCATT	Construction of ΔMotem1
Mo4862-2R	TTGACCTCCACTAGCTCCAGCCAAGCCCCTGTCTACTGCGTCGTGAA
Mo4862-3F	GAATAGAGTAGATGCCGACCGCGGGTTTAGTCACGCGCATATTCATG
Mo4862-4R	GTGGCAACGCGGATTGCAAT
Mo4862-5F	TACAACACACCACCAATCCC
Mo4862-6R	TCTTGGTCTTCCCTTGGAAA
Mo4862-7F	TGCTTGACAGGCTCCATTGA
Mo4862-8R	GAGTGCCCATCTCATTGAAA
YG/F	GATGTAGGAGGGCGTGGATATGTCCT
HY/R	GTATTGACCGATTCCTTGCGGTCCGAA
HYG/F	GGCTTGGCTGGAGCTAGTGGAGGTCAA
HYG/R	AACCCGCGGTCGGCATCTACTCTATTC
4862-Pro-F	AGGGAACAAAAGCTGGGTACCCACGGCCTCTGGAAATTTG	Construction of ΔMotem1-Com, ΔMotem1-Com-Q182L and ΔMotem1-Com-T137N
4862-Pro-R	TCCTCGCCCTTGCTCACCATCCTGTCTACTGCGTCGTGAA
4862-Orf-F	GCATGGACGAGCTGTACAAGATGGACACAGAACCCATGCC
4862-Orf-R	CAGTAACGTTAAGTGGATCCTCAGCATGATTGATAGAG
GFP-F	ATGGTGAGCAAGGGCGAGGA
GFP-R	CTTGTACAGCTCGTCCATGCC
RP27-GFP-F	AGGGAACAAAAGCTGGGTACGCCAGGGTTTTCCCAGTCA	Construction of MoTem1-OE,MoTem1-CA and MoTem1-DN
RP27-GFP-R	CAGTAACGTTAAGTGGATCCCTTGTACAGCTCGTCCATGC
RP27-4862-F	GCATGGACGAGCTGTACAAGATGGACACAGAACCCATGCC
RP27-4862-R	CAGTAACGTTAAGTGGATCCTCAGCATGATTGATAGAG
BD-4862-F	CTGATCTCAGAGGAGGACCTGCATATGGACACAGAACCCATGCC	Construction of BD-MoTem1-Q182L and BD-MoTem1-T137N
BD-4862-R	CGCTGCAGGTCGACGGATCCCCGGGAATCAGCATGATTGATAGA
4862-CA-1R	CGAACTCGCGTAGGCCGCCAAGAT
4862-CA-2F	ATCTTGGCGGCCTACGCGAGTTCG
4862-DN-1R	CCATCAAACTATTCTTGCCGATCT
4862-DN-2F	AGATCGGCAAGAATAGTTTGATGG
AD-4676-F	GACGTACCAGATTACGCTCATATGCCTAGCCCGATCAAG	Verify the interaction with BD-MoTem1-Q182L and BD-MoTem1-T137N through yeast two hybrid assay
AD-4676-R	TATCGATGCCCACCCGGGTGGAATCATCGAGCGTGGTTGAT
AD-3162-F	GACGTACCAGATTACGCTCATATGATGGCCTGGACACAA
AD-3162-R	TATCGATGCCCACCCGGGTGGAATCATTGTTGGATGCCGAG
AD-2419-F	GACGTACCAGATTACGCTCATATGGCCAGCGAATATGCT
AD-2419-R	TATCGATGCCCACCCGGGTGGAATCATTCCAGGCCATCCGA
AD-5646-F	GACGTACCAGATTACGCTCATATGCCCCCAGCCCGGACT
AD-5646-R	TATCGATGCCCACCCGGGTGGAACTACAGCTGGTCGATAGC
AD-3151-F	GACGTACCAGATTACGCTCATATGTCTGCCTTTTTGACAAC
AD-3151-R	TATCGATGCCCACCCGGGTGGAATCAGTCGCTCTTAAGCATA
AD-5637-F	GACGTACCAGATTACGCTCATATGGTTGAAGCGGACACG
AD-5637-R	TATCGATGCCCACCCGGGTGGAACTACAGAGCCGAAAAGAC
GST-tem1-F	GATCTGGTTCCGCGTGGATCCATGGACACAGAACCCATGCC	Verify the interaction with BD-MoTem1-Q182L and BD-MoTem1-T137N through GST pull-down assay
GST-tem1-R	TCGAGTCGACCCGGGAATTCCTCAGCATGATTGATAGAG
His-bfa1-F	CCATGGCTGATATCGGATCCATGATGGCCTGGACACAA
His-bfa1-R	CTCGAGTGCGGCCGCAAGCTTTCATTGTTGGATGCCGAG
GST-bub2-F	GATCTGGTTCCGCGTGGATCCATGCCTAGCCCGATCAAG
GST-bub2-R	TCGAGTCGACCCGGGAATTCCTCATCGAGCGTGGTTGAT
His-tem1-F	CCATGGCTGATATCGGATCCATGGACACAGAACCCATGCC
His-tem1-R	CTCGAGTGCGGCCGCAAGCTTTCAGCATGATTGATAGAG
MoTem1-QF	TCCAAGGGAAGACCAAGAGG	Verify the expression level of MoTEM1 in MoTem1-OE,MoTem1-CA and MoTem1-DN
MoTem1-QR	CAAAGGCTTTGGAAAGCACA
MoActin-QF	CCATGTACCCTGGTCTTTCG
MoActin-QR	TTCGAGATCCACATCTGCTG

## Sheet: Supplementary table 3
Species	Name in this study*	Accession number
Albugo candida	AcTem1 or AcSpg1	CCI50398.1
Aspergillus flavus	AfTem1 or AfSpg1	XP_041144114.1
Aspergillus oryzae	AoTem1 or AoSpg1	XP_023090529.1
Bipolaris oryzae	BoTem1 or BoSpg1	XP_007683551.1
Blumeria graminis	BgTem1 or BgSpg1	EPQ67384.1
Botrytis cinerea	BcTem1 or BcSpg1	XP_001549877.1
Candida albicans	CaTem1 or CaSpg1	XP_019330622.1
Colletotrichum orbiculare	CoTem1 or CoSpg1	TDZ19252.1
Exserohilum turcica	EtTem1 or EtSpg1	XP_008025759.1
Fusarium fujikuroi	FfTem1 or FfSpg1	XP_023433048.1
Fusarium graminearum	FgTem1 or FgSpg1	XP_011328835.1
Fusarium oxysporum	FoTem1 or FoSpg1	XP_018246051.1
Fusarium verticillioides	FvTem1 or FvSpg1	XP_018752224.1
Magnaporthe oryzae	MoTem1 or MoSpg1	XP_003712342.1
Neurospora crassa	NcTem1 or NcSpg1	XP_960671.3
Phytophthora infestans	PiTem1 or PiSpg1	XP_002906195.1
Phytophthora sojae	PsTem1 or PsSpg1	XP_009515157.1
Saccharomyces cerevisiae	ScTem1	NP_013647.1
Schizosaccharomyces pombe	SpTem1 or SpSpg1	NP_593285.1
Sclerotinia sclerotiorum	SsTem1 or SsSpg1	XP_001597963.1
Ustilaginoidea virens	UvTem1 or UvSpg1	XP_043000518.1
Ustilago maydis	UmTem1 or UmSpg1	XP_011390533.1
Venturia inaequalis	ViTem1 or ViSpg1	KAE9965199.1
Zymoseptoria tritici	ZtTem1 or ZtSpg1	XP_003855360.1

## Sheet: Supplementary table 4
Tepy	ID	Description	GeneRatio	BgRatio	enrich_factor	pvalue	qvalue	geneID
Guy11 vs CA (Down)-BP	GO:0010467	gene expression	0.0764	0.0282	2.71	4.46646e-08	1.38225e-05	gene-MGG_00735;gene-MGG_01017;gene-MGG_01066;gene-MGG_01519;gene-MGG_01920;gene-MGG_02620;gene-MGG_03120;gene-MGG_03554;gene-MGG_03597;gene-MGG_03965;gene-MGG_04200;gene-MGG_04921;gene-MGG_05296;gene-MGG_05716;gene-MGG_06378;gene-MGG_06468;gene-MGG_06571;gene-MGG_06693;gene-MGG_06837;gene-MGG_07018;gene-MGG_07048;gene-MGG_07225;gene-MGG_08163;gene-MGG_09464;gene-MGG_09529;gene-MGG_09556;gene-MGG_…
	GO:0006582	melanin metabolic process	0.009	0.0007	12.1	4.6127e-05	0.00713755	gene-MGG_02252;gene-MGG_05059;gene-MGG_07215;gene-MGG_07216
Guy11 vs CA (Down)-CC	GO:0030529	intracellular ribonucleoprotein complex	0.0599	0.0236	2.53	6.36013e-06	0.000622623	gene-MGG_02572;gene-MGG_02620;gene-MGG_03554;gene-MGG_04200;gene-MGG_04921;gene-MGG_05180;gene-MGG_05296;gene-MGG_05307;gene-MGG_06185;gene-MGG_06378;gene-MGG_06571;gene-MGG_06657;gene-MGG_06693;gene-MGG_06837;gene-MGG_07018;gene-MGG_07225;gene-MGG_08163;gene-MGG_08906;gene-MGG_09253;gene-MGG_09464;gene-MGG_09529;gene-MGG_09556;gene-MGG_09894;gene-MGG_11785;gene-MGG_14679;gene-MGG_14850
	GO:0005758	mitochondrial intermembrane space	0.0069	0.0006	11.79	0.000606275	0.0296756	gene-MGG_00162;gene-MGG_06366;gene-MGG_11338
Guy11 vs CA (Down)-MF	GO:0005198	structural molecule activity	0.0782	0.024	3.25	2.90522e-10	5.14223e-08	gene-MGG_01066;gene-MGG_01159;gene-MGG_01848;gene-MGG_02620;gene-MGG_03120;gene-MGG_03554;gene-MGG_03928;gene-MGG_03965;gene-MGG_04200;gene-MGG_04921;gene-MGG_05095;gene-MGG_05296;gene-MGG_06185;gene-MGG_06295;gene-MGG_06333;gene-MGG_06378;gene-MGG_06468;gene-MGG_06571;gene-MGG_06693;gene-MGG_06837;gene-MGG_07018;gene-MGG_07048;gene-MGG_07225;gene-MGG_08163;gene-MGG_09464;gene-MGG_09529;gene-MGG_…
	GO:0046983	protein dimerization activity	0.0207	0.0061	3.37	0.000930673	0.0823646	gene-MGG_00472;gene-MGG_01159;gene-MGG_03214;gene-MGG_03578;gene-MGG_03956;gene-MGG_06293;gene-MGG_06361;gene-MGG_06445;gene-MGG_15064
Guy11 vs CA (Up)-BP	GO:0044710	single-organism metabolic process	0.2368	0.1553	1.52	8.37407e-08	2.03622e-05	gene-MGG_00246;gene-MGG_00270;gene-MGG_00429;gene-MGG_00461;gene-MGG_00611;gene-MGG_00651;gene-MGG_00790;gene-MGG_00824;gene-MGG_01223;gene-MGG_01544;gene-MGG_02127;gene-MGG_02128;gene-MGG_02203;gene-MGG_02294;gene-MGG_02337;gene-MGG_02371;gene-MGG_02612;gene-MGG_03050;gene-MGG_03104;gene-MGG_03143;gene-MGG_03160;gene-MGG_03161;gene-MGG_03330;gene-MGG_03332;gene-MGG_03397;gene-MGG_03707;gene-MGG_…
	GO:0006810	transport	0.1111	0.0695	1.6	9.83288e-05	0.00839065	gene-MGG_00275;gene-MGG_00846;gene-MGG_00861;gene-MGG_01298;gene-MGG_01511;gene-MGG_01516;gene-MGG_01931;gene-MGG_02204;gene-MGG_02348;gene-MGG_03124;gene-MGG_03721;gene-MGG_03836;gene-MGG_04159;gene-MGG_04248;gene-MGG_04511;gene-MGG_04897;gene-MGG_04927;gene-MGG_05085;gene-MGG_05413;gene-MGG_05435;gene-MGG_05553;gene-MGG_05722;gene-MGG_07957;gene-MGG_07980;gene-MGG_08002;gene-MGG_08017;gene-MGG_…
	GO:0006865	amino acid transport	0.0219	0.0065	3.36	0.000103521	0.00839065	gene-MGG_00289;gene-MGG_01385;gene-MGG_03102;gene-MGG_04215;gene-MGG_04216;gene-MGG_07485;gene-MGG_08548;gene-MGG_13334;gene-MGG_13655;gene-MGG_14115;gene-MGG_14937;gene-MGG_15020
	GO:0006950	response to stress	0.0182	0.0052	3.5	0.000268358	0.0163133	gene-MGG_00153;gene-MGG_00461;gene-MGG_04545;gene-MGG_07790;gene-MGG_10061;gene-MGG_11144;gene-MGG_13239;gene-MGG_13240;gene-MGG_15324;gene-MGG_16727
Guy11 vs CA (Up)-CC	GO:0031224	intrinsic component of membrane	0.6774	0.5022	1.35	9.66029e-15	5.21655e-13	gene-MGG_00275;gene-MGG_00289;gene-MGG_00333;gene-MGG_00499;gene-MGG_00500;gene-MGG_00575;gene-MGG_00633;gene-MGG_00651;gene-MGG_00846;gene-MGG_00861;gene-MGG_00933;gene-MGG_00951;gene-MGG_01044;gene-MGG_01119;gene-MGG_01298;gene-MGG_01385;gene-MGG_01511;gene-MGG_01516;gene-MGG_01544;gene-MGG_01844;gene-MGG_01931;gene-MGG_02124;gene-MGG_02203;gene-MGG_02204;gene-MGG_02261;gene-MGG_02283;gene-MGG_…
Guy11 vs CA (Up)-MF	GO:0046914	transition metal ion binding	0.2098	0.1537	1.37	9.37061e-05	0.0180508	gene-MGG_00246;gene-MGG_00249;gene-MGG_00270;gene-MGG_00329;gene-MGG_00417;gene-MGG_00611;gene-MGG_00651;gene-MGG_01158;gene-MGG_01518;gene-MGG_01544;gene-MGG_01691;gene-MGG_02129;gene-MGG_02289;gene-MGG_02294;gene-MGG_02377;gene-MGG_02595;gene-MGG_03104;gene-MGG_03238;gene-MGG_03332;gene-MGG_03707;gene-MGG_03763;gene-MGG_03811;gene-MGG_03825;gene-MGG_04213;gene-MGG_04345;gene-MGG_04404;gene-MGG_…
	GO:0003824	catalytic activity	0.1731	0.1246	1.39	0.000230465	0.0190094	gene-MGG_00246;gene-MGG_00296;gene-MGG_00429;gene-MGG_00461;gene-MGG_00499;gene-MGG_00500;gene-MGG_00611;gene-MGG_00790;gene-MGG_00956;gene-MGG_01146;gene-MGG_02261;gene-MGG_02306;gene-MGG_02337;gene-MGG_02612;gene-MGG_03050;gene-MGG_03160;gene-MGG_03161;gene-MGG_03208;gene-MGG_03245;gene-MGG_03707;gene-MGG_03823;gene-MGG_03824;gene-MGG_03962;gene-MGG_04348;gene-MGG_04680;gene-MGG_05084;gene-MGG_…
	GO:0046943	carboxylic acid transmembrane transporter activity	0.021	0.007	2.98	0.000373341	0.0190094	gene-MGG_00289;gene-MGG_01385;gene-MGG_03102;gene-MGG_04215;gene-MGG_04216;gene-MGG_07485;gene-MGG_08548;gene-MGG_13334;gene-MGG_13655;gene-MGG_14115;gene-MGG_14937;gene-MGG_15020
	GO:0015291	secondary active transmembrane transporter activity	0.0157	0.0043	3.63	0.00039473	0.0190094	gene-MGG_03123;gene-MGG_03299;gene-MGG_03348;gene-MGG_05433;gene-MGG_07639;gene-MGG_09838;gene-MGG_10251;gene-MGG_10534;gene-MGG_15133
Guy11 vs KO (Down)-BP	GO:0005977	glycogen metabolic process	0.0095	0.0007	12.79	3.6924e-05	0.00446974	gene-MGG_00063;gene-MGG_01819;gene-MGG_03186;gene-MGG_07289
	GO:0006582	melanin metabolic process	0.0095	0.0007	12.79	3.6924e-05	0.00446974	gene-MGG_02252;gene-MGG_05059;gene-MGG_07215;gene-MGG_07216
	GO:0019538	protein metabolic process	0.0808	0.0422	1.92	0.000144308	0.0116459	gene-MGG_00311;gene-MGG_01863;gene-MGG_02309;gene-MGG_02531;gene-MGG_02649;gene-MGG_03817;gene-MGG_03870;gene-MGG_04253;gene-MGG_04847;gene-MGG_05539;gene-MGG_05684;gene-MGG_05989;gene-MGG_06245;gene-MGG_06430;gene-MGG_06587;gene-MGG_06643;gene-MGG_06750;gene-MGG_06752;gene-MGG_07573;gene-MGG_07877;gene-MGG_08415;gene-MGG_08436;gene-MGG_08736;gene-MGG_08748;gene-MGG_09249;gene-MGG_09322;gene-MGG_…
	GO:0034641	cellular nitrogen compound metabolic process	0.0285	0.0089	3.2	0.000232354	0.0140636	gene-MGG_00567;gene-MGG_02573;gene-MGG_03914;gene-MGG_04847;gene-MGG_05123;gene-MGG_05421;gene-MGG_05828;gene-MGG_07144;gene-MGG_07573;gene-MGG_07884;gene-MGG_08589;gene-MGG_16392
Guy11 vs KO (Down)-CC	GO:0031224	intrinsic component of membrane	0.6943	0.5022	1.38	5.80769e-17	4.41384e-15	gene-MGG_00018;gene-MGG_00111;gene-MGG_00112;gene-MGG_00128;gene-MGG_00150;gene-MGG_00164;gene-MGG_00225;gene-MGG_00268;gene-MGG_00275;gene-MGG_00343;gene-MGG_00451;gene-MGG_00528;gene-MGG_00649;gene-MGG_00650;gene-MGG_00787;gene-MGG_00802;gene-MGG_00804;gene-MGG_00819;gene-MGG_00832;gene-MGG_00865;gene-MGG_00913;gene-MGG_00933;gene-MGG_01036;gene-MGG_01094;gene-MGG_01129;gene-MGG_01163;gene-MGG_…
Guy11 vs KO (Up)-BP	GO:0044710	single-organism metabolic process	0.2334	0.1553	1.5	2.31986e-06	0.000542114	gene-MGG_00246;gene-MGG_00270;gene-MGG_00427;gene-MGG_00429;gene-MGG_00461;gene-MGG_00750;gene-MGG_00755;gene-MGG_00790;gene-MGG_00973;gene-MGG_01138;gene-MGG_01363;gene-MGG_01365;gene-MGG_01387;gene-MGG_01391;gene-MGG_01941;gene-MGG_02128;gene-MGG_02210;gene-MGG_02272;gene-MGG_02295;gene-MGG_02320;gene-MGG_02329;gene-MGG_02337;gene-MGG_02792;gene-MGG_03097;gene-MGG_03104;gene-MGG_03143;gene-MGG_…
Guy11 vs KO (Up)-CC	GO:0031224	intrinsic component of membrane	0.6878	0.5022	1.37	1.8859e-18	1.18811e-16	gene-MGG_00145;gene-MGG_00258;gene-MGG_00333;gene-MGG_00346;gene-MGG_00398;gene-MGG_00399;gene-MGG_00416;gene-MGG_00495;gene-MGG_00710;gene-MGG_00750;gene-MGG_00844;gene-MGG_00846;gene-MGG_00930;gene-MGG_01190;gene-MGG_01191;gene-MGG_01323;gene-MGG_01350;gene-MGG_01390;gene-MGG_01391;gene-MGG_01420;gene-MGG_01452;gene-MGG_01479;gene-MGG_01493;gene-MGG_01638;gene-MGG_01890;gene-MGG_01910;gene-MGG_…
Guy11 vs KO (Up)-MF	GO:0097159	organic cyclic compound binding	0.1113	0.0646	1.72	2.49211e-05	0.00445956	gene-MGG_00470;gene-MGG_01209;gene-MGG_01493;gene-MGG_03234;gene-MGG_04727;gene-MGG_05172;gene-MGG_05815;gene-MGG_05883;gene-MGG_06507;gene-MGG_07118;gene-MGG_07203;gene-MGG_07391;gene-MGG_11371;gene-MGG_12536;gene-MGG_12864;gene-MGG_14375;gene-MGG_14426;gene-MGG_14931;gene-MGG_15841;gene-MGG_15917;gene-MGG_15987;gene-MGG_16063;gene-MGG_16167;gene-MGG_16180;gene-MGG_16400;gene-MGG_17307;gene-MGG_…
	GO:0046914	transition metal ion binding	0.2087	0.1537	1.36	0.000327813	0.0293306	gene-MGG_00145;gene-MGG_00246;gene-MGG_00249;gene-MGG_00270;gene-MGG_00417;gene-MGG_00672;gene-MGG_01138;gene-MGG_01157;gene-MGG_01158;gene-MGG_01391;gene-MGG_01518;gene-MGG_01708;gene-MGG_02225;gene-MGG_02272;gene-MGG_02329;gene-MGG_02595;gene-MGG_02792;gene-MGG_02839;gene-MGG_02904;gene-MGG_03097;gene-MGG_03104;gene-MGG_03238;gene-MGG_03375;gene-MGG_03463;gene-MGG_03623;gene-MGG_04108;gene-MGG_…
Guy11 vs OE (Down)-BP	GO:0015833	peptide transport	0.0339	0.0006	60.82	0.000351848	0.0099999	gene-MGG_04934;gene-MGG_13669
	GO:0034641	cellular nitrogen compound metabolic process	0.0678	0.0089	7.6	0.0017683	0.0251284	gene-MGG_05828;gene-MGG_07573;gene-MGG_08589;gene-MGG_16392
Guy11 vs OE (Down)-CC	GO:0031224	intrinsic component of membrane	0.8545	0.5022	1.7	4.15883e-08	2.62663e-07	gene-MGG_00018;gene-MGG_00141;gene-MGG_00201;gene-MGG_01129;gene-MGG_01273;gene-MGG_01874;gene-MGG_02072;gene-MGG_02574;gene-MGG_03333;gene-MGG_03360;gene-MGG_03395;gene-MGG_03411;gene-MGG_03764;gene-MGG_04126;gene-MGG_04385;gene-MGG_04934;gene-MGG_05106;gene-MGG_05525;gene-MGG_05880;gene-MGG_06156;gene-MGG_06415;gene-MGG_06955;gene-MGG_07661;gene-MGG_07815;gene-MGG_07966;gene-MGG_08299;gene-MGG_…
Guy11 vs OE (Up)-BP	GO:0006810	transport	0.2	0.0695	2.88	0.00116431	0.0232862	gene-MGG_00054;gene-MGG_01922;gene-MGG_03124;gene-MGG_03558;gene-MGG_04855;gene-MGG_05116;gene-MGG_05929;gene-MGG_07062;gene-MGG_07417;gene-MGG_09354;gene-MGG_15388
	GO:0044710	single-organism metabolic process	0.3091	0.1553	1.99	0.00301674	0.0244789	gene-MGG_00246;gene-MGG_00300;gene-MGG_00697;gene-MGG_01865;gene-MGG_02295;gene-MGG_03880;gene-MGG_05215;gene-MGG_05854;gene-MGG_06169;gene-MGG_06489;gene-MGG_07067;gene-MGG_07831;gene-MGG_09156;gene-MGG_10408;gene-MGG_12742;gene-MGG_13578;gene-MGG_14307
	GO:0044238	primary metabolic process	0.1455	0.0479	3.03	0.0042854	0.0244789	gene-MGG_01922;gene-MGG_03880;gene-MGG_05479;gene-MGG_09639;gene-MGG_11553;gene-MGG_12291;gene-MGG_13801;gene-MGG_13895
	GO:0052048	interaction with host via secreted substance involved in symbiotic interaction	0.0727	0.0126	5.76	0.00489579	0.0244789	gene-MGG_02532;gene-MGG_10315;gene-MGG_11553;gene-MGG_16961
	GO:0022610	biological adhesion	0.0182	0.0002	97.87	0.0102174	0.0408694	gene-MGG_10315
Guy11 vs OE (Up)-CC	GO:0031224	intrinsic component of membrane	0.8261	0.5022	1.64	4.86376e-06	2.0479e-05	gene-MGG_00054;gene-MGG_00495;gene-MGG_01905;gene-MGG_01922;gene-MGG_01940;gene-MGG_02239;gene-MGG_03124;gene-MGG_04312;gene-MGG_04855;gene-MGG_04994;gene-MGG_05051;gene-MGG_05116;gene-MGG_05215;gene-MGG_05386;gene-MGG_05854;gene-MGG_05864;gene-MGG_05929;gene-MGG_06323;gene-MGG_06452;gene-MGG_06535;gene-MGG_06777;gene-MGG_07062;gene-MGG_07417;gene-MGG_07420;gene-MGG_08295;gene-MGG_08551;gene-MGG_…
Guy11 vs OE (Up)-MF	GO:0022857	transmembrane transporter activity	0.0877	0.0117	7.47	0.000498536	0.0120698	gene-MGG_05929;gene-MGG_06777;gene-MGG_09307;gene-MGG_09852;gene-MGG_15388
	GO:0016830	carbon-carbon lyase activity	0.0351	0.002	17.67	0.00539383	0.0415312	gene-MGG_03002;gene-MGG_13895
	GO:0016491	oxidoreductase activity	0.1404	0.0516	2.72	0.00833271	0.0415312	gene-MGG_00300;gene-MGG_01865;gene-MGG_05215;gene-MGG_05854;gene-MGG_07067;gene-MGG_07831;gene-MGG_09156;gene-MGG_10408
	GO:0008528	G-protein coupled peptide receptor activity	0.0175	0.0002	97.16	0.0102925	0.0415312	gene-MGG_06452
	GO:0008875	gluconate dehydrogenase activity	0.0175	0.0002	97.16	0.0102925	0.0415312	gene-MGG_00697
	GO:0015662	ATPase activity, coupled to transmembrane movement of ions, phosphorylative mechanism	0.0175	0.0002	97.16	0.0102925	0.0415312	gene-MGG_04994
Guy11 vs DN (Down)-BP	GO:0006582	melanin metabolic process	0.037	0.0007	49.84	1.53352e-07	7.42546e-06	gene-MGG_02252;gene-MGG_05059;gene-MGG_07215;gene-MGG_07216
	GO:0019538	protein metabolic process	0.1389	0.0422	3.29	3.95149e-05	0.000649815	gene-MGG_00311;gene-MGG_01863;gene-MGG_03817;gene-MGG_04847;gene-MGG_05539;gene-MGG_05989;gene-MGG_06587;gene-MGG_07877;gene-MGG_09249;gene-MGG_12773;gene-MGG_14292;gene-MGG_14872;gene-MGG_15810;gene-MGG_17822;MSTRG.6889
	GO:0034641	cellular nitrogen compound metabolic process	0.0648	0.0089	7.27	4.02603e-05	0.000649815	gene-MGG_00567;gene-MGG_02610;gene-MGG_03914;gene-MGG_04847;gene-MGG_08589;gene-MGG_15901;gene-MGG_16392
	GO:0052048	interaction with host via secreted substance involved in symbiotic interaction	0.0556	0.0126	4.4	0.00226411	0.0274077	gene-MGG_00311;gene-MGG_02234;gene-MGG_05232;gene-MGG_06234;gene-MGG_07246;gene-MGG_09842
Guy11 vs DN (Down)-CC	GO:0031224	intrinsic component of membrane	0.7812	0.5022	1.56	1.30147e-08	1.64396e-07	gene-MGG_00018;gene-MGG_00141;gene-MGG_00649;gene-MGG_00832;gene-MGG_01036;gene-MGG_01129;gene-MGG_01273;gene-MGG_01488;gene-MGG_02001;gene-MGG_02072;gene-MGG_02654;gene-MGG_02793;gene-MGG_03103;gene-MGG_03333;gene-MGG_03360;gene-MGG_03379;gene-MGG_03395;gene-MGG_03411;gene-MGG_03764;gene-MGG_03807;gene-MGG_04126;gene-MGG_04385;gene-MGG_04447;gene-MGG_04541;gene-MGG_04804;gene-MGG_04847;gene-MGG_…
	GO:0000776	kinetochore	0.0104	0.0008	13.33	0.0729792	0.460921	gene-MGG_01848
Guy11 vs DN (Down)-MF	GO:0008235	metalloexopeptidase activity	0.028	0.002	14.12	0.00103365	0.0339895	gene-MGG_04847;gene-MGG_05539;gene-MGG_17822
	GO:0016787	hydrolase activity	0.0654	0.0155	4.21	0.00126628	0.0339895	gene-MGG_02793;gene-MGG_03588;gene-MGG_07219;gene-MGG_08774;gene-MGG_14292;gene-MGG_14966;gene-MGG_17823
Guy11 vs DN (Up)-BP	GO:0044710	single-organism metabolic process	0.3188	0.1553	2.05	8.84077e-07	5.49059e-05	gene-MGG_00246;gene-MGG_01865;gene-MGG_01923;gene-MGG_02295;gene-MGG_02329;gene-MGG_02792;gene-MGG_03460;gene-MGG_03880;gene-MGG_03962;gene-MGG_04239;gene-MGG_04911;gene-MGG_04975;gene-MGG_05215;gene-MGG_05457;gene-MGG_05854;gene-MGG_06169;gene-MGG_06489;gene-MGG_06494;gene-MGG_06508;gene-MGG_06779;gene-MGG_06780;gene-MGG_07419;gene-MGG_07831;gene-MGG_07887;gene-MGG_08455;gene-MGG_08459;gene-MGG_…
	GO:0044238	primary metabolic process	0.1449	0.0479	3.02	7.26915e-06	0.000225726	gene-MGG_01922;gene-MGG_02257;gene-MGG_02450;gene-MGG_02507;gene-MGG_03287;gene-MGG_03374;gene-MGG_03880;gene-MGG_05479;gene-MGG_05785;gene-MGG_06402;gene-MGG_06493;gene-MGG_06780;gene-MGG_09639;gene-MGG_09922;gene-MGG_10189;gene-MGG_11231;gene-MGG_11553;gene-MGG_11999;gene-MGG_13801;gene-MGG_13895
Guy11 vs DN (Up)-CC	GO:0031224	intrinsic component of membrane	0.7961	0.5022	1.59	4.90196e-10	6.19195e-09	gene-MGG_00054;gene-MGG_00258;gene-MGG_00333;gene-MGG_00400;gene-MGG_00495;gene-MGG_00733;gene-MGG_01390;gene-MGG_01922;gene-MGG_02257;gene-MGG_02329;gene-MGG_02450;gene-MGG_02646;gene-MGG_03044;gene-MGG_03464;gene-MGG_03937;gene-MGG_03963;gene-MGG_04015;gene-MGG_04170;gene-MGG_04239;gene-MGG_04248;gene-MGG_04378;gene-MGG_04382;gene-MGG_04441;gene-MGG_04459;gene-MGG_04911;gene-MGG_05051;gene-MGG_…

## Sheet: Supplementary table 5
Fig. 2B	Growth rate (mm·d-1)	n=3	Guy11	ΔMotem1	ΔMotem1-Com	MoTem1-OE	MoTem1-CA	MoTem1-DN		only text➡	Fig. 2B	Growth rate (mm·d-1)	n=3	Guy11	ΔMotem1	ΔMotem1-Com	MoTem1-OE	MoTem1-CA	MoTem1-DN
	The Kruskal-Wallis test with Dunn’ s post hoc test		3.1	2.71905	3.0619	3.31429	1.8381	3.17143				The Kruskal-Wallis test with Dunn’ s post hoc test		3.1	2.71905	3.0619	3.31429	1.8381	3.17143
			3.05238	2.79048	3.08571	3.3619	1.76667	3.19524						3.05238	2.79048	3.08571	3.3619	1.76667	3.19524
			3.07619	2.79048	3.1	3.26667	1.79048	3.19524						3.07619	2.79048	3.1	3.26667	1.79048	3.19524
		平均值Mean	3.07619	2.76667	3.08254	3.31429	1.79841	3.1873					平均值Mean	3.07619	2.76667	3.08254	3.31429	1.79841	3.1873
		标准差SD	0.0238095	0.0412395	0.019245	0.0476192	0.0363696	0.0137464					标准差SD	0.0238095	0.0412395	0.019245	0.0476192	0.0363696	0.0137464
		Mean ± SD	3.08 ± 0.02	2.77 ± 0.04	3.08 ± 0.02	3.31 ± 0.05	1.8 ± 0.04	3.19 ± 0.01					Mean ± SD	3.08 ± 0.02	2.77 ± 0.04	3.08 ± 0.02	3.31 ± 0.05	1.8 ± 0.04	3.19 ± 0.01
		VS Guy11		-0.31 ± 0.05		0.24 ± 0.05	-1.28 ± 0.04	0.11 ± 0.03					VS Guy11		-0.31 ± 0.05		0.24 ± 0.05	-1.28 ± 0.04	0.11 ± 0.03
		Cohen's d		9.104	0.289	6.266	41.219	5.848					Cohen's d
Fig. 2C	Conidia count (10^4·mL-1)	n=3	Guy11	ΔMotem1	ΔMotem1-Com	MoTem1-OE	MoTem1-CA	MoTem1-DN			Fig. 2C	Conidia count (10^4·mL-1)	n=3	Guy11	ΔMotem1	ΔMotem1-Com	MoTem1-OE	MoTem1-CA	MoTem1-DN
	The one-way ANOVA with Dunnett’ s post hoc test		55.3333	35	50.3333	52.6667	17.6667	32.6667				The one-way ANOVA with Dunnett’ s post hoc test		55.3333	35	50.3333	52.6667	17.6667	32.6667
			58.3333	35.6667	53	55.6667	18	34.6667						58.3333	35.6667	53	55.6667	18	34.6667
			50.6667	36	57.6667	53.6667	19	36.3333						50.6667	36	57.6667	53.6667	19	36.3333
		平均值Mean	54.7778	35.5556	53.6667	54	18.2222	34.5556					平均值Mean	54.7778	35.5556	53.6667	54	18.2222	34.5556
		标准差SD	3.86341	0.509175	3.71184	1.52753	0.693889	1.83586					标准差SD	3.86341	0.509175	3.71184	1.52753	0.693889	1.83586
		Mean ± SD	54.78 ± 3.86	35.56 ± 0.51	53.67 ± 3.71	54 ± 1.53	18.22 ± 0.69	34.56 ± 1.84					Mean ± SD	54.78 ± 3.86	35.56 ± 0.51	53.67 ± 3.71	54 ± 1.53	18.22 ± 0.69	34.56 ± 1.84
		VS Guy11		-19.22 ± 3.9		-0.78 ± 4.15	-36.56 ± 3.93	-20.22 ± 4.28					VS Guy11		-19.22 ± 3.9		-0.78 ± 4.15	-36.56 ± 3.93	-20.22 ± 4.28
		Cohen's d		6.977	0.293	0.265	13.168	6.685
Fig. 2D	2-Hour germination rate (%)	n=3	Guy11	ΔMotem1	ΔMotem1-Com	MoTem1-OE	MoTem1-CA	MoTem1-DN			Fig. 2D	2-Hour germination rate (%)	n=3	Guy11	ΔMotem1	ΔMotem1-Com	MoTem1-OE	MoTem1-CA	MoTem1-DN
	The one-way ANOVA with Dunnett’ s post hoc test		57.0988	58.451	54.4899	84.7529	17.6327	75.0039				The one-way ANOVA with Dunnett’ s post hoc test		57.0988	58.451	54.4899	84.7529	17.6327	75.0039
			49.7669	59.3222	56.8387	92.6512	13.0326	75.4762						49.7669	59.3222	56.8387	92.6512	13.0326	75.4762
			53.1734	63.9378	57.642	91.5079	9.74584	72.646						53.1734	63.9378	57.642	91.5079	9.74584	72.646
		平均值Mean	53.3464	60.5703	56.3235	89.6374	13.4704	74.3754					平均值Mean	53.3464	60.5703	56.3235	89.6374	13.4704	74.3754
		标准差SD	3.66899	2.94869	1.63798	4.26848	3.96163	1.51617					标准差SD	3.66899	2.94869	1.63798	4.26848	3.96163	1.51617
		Mean ± SD	53.35 ± 3.67	60.57 ± 2.95	56.32 ± 1.64	89.64 ± 4.27	13.47 ± 3.96	74.38 ± 1.52					Mean ± SD	53.35 ± 3.67	60.57 ± 2.95	56.32 ± 1.64	89.64 ± 4.27	13.47 ± 3.96	74.38 ± 1.52
		VS Guy11		7.22 ± 4.71		36.29 ± 5.63	-39.88 ± 5.4	21.03 ± 3.97					VS Guy11		7.22 ± 4.71		36.29 ± 5.63	-39.88 ± 5.4	21.03 ± 3.97
		Cohen's d		2.171	1.048	9.118	10.444	7.492
Fig. 3B	H2O2 Inhibition rate (%)	n=3	Guy11	ΔMotem1	ΔMotem1-Com	MoTem1-OE	MoTem1-CA	MoTem1-DN			Fig. 3B	H2O2 Inhibition rate (%)	n=3	Guy11	ΔMotem1	ΔMotem1-Com	MoTem1-OE	MoTem1-CA	MoTem1-DN
	The one-way ANOVA with Dunnett’ s post hoc test		24.194	30.2356	26.5288	34.4749	35.9118	13.4668				The one-way ANOVA with Dunnett’ s post hoc test		24.194	30.2356	26.5288	34.4749	35.9118	13.4668
			24.062	26.2798	25.3343	22.7755	33.0409	13.0168						24.062	26.2798	25.3343	22.7755	33.0409	13.0168
			23.8325	25.9094	17.1683	19.3516	32.4851	13.4451						23.8325	25.9094	17.1683	19.3516	32.4851	13.4451
		平均值Mean	24.0295	27.4749	23.0105	25.534	33.8126	13.3096					平均值Mean	24.0295	27.4749	23.0105	25.534	33.8126	13.3096
		标准差SD	0.182932	2.39797	5.09458	7.93003	1.83909	0.253765					标准差SD	0.182932	2.39797	5.09458	7.93003	1.83909	0.253765
		Mean ± SD	24.03 ± 0.18	27.47 ± 2.4	23.01 ± 5.09	25.53 ± 7.93	33.81 ± 1.84	13.31 ± 0.25					Mean ± SD	24.03 ± 0.18	27.47 ± 2.4	23.01 ± 5.09	25.53 ± 7.93	33.81 ± 1.84	13.31 ± 0.25
		VS Guy11		3.45 ± 2.4		1.5 ± 7.93	9.78 ± 1.85	-10.72 ± 0.31					VS Guy11		3.45 ± 2.4		1.5 ± 7.93	9.78 ± 1.85	-10.72 ± 0.31
		Cohen's d		2.02	0.28	0.27	7.49	48.51
		IC50 (mM)	11.47	11.11	11.47	14.04	10.79	15.48
	CR Inhibition rate (%)	n=3	Guy11	ΔMotem1	ΔMotem1-Com	MoTem1-OE	MoTem1-CA	MoTem1-DN				CR Inhibition rate (%)	n=3	Guy11	ΔMotem1	ΔMotem1-Com	MoTem1-OE	MoTem1-CA	MoTem1-DN
	The Kruskal-Wallis test with Dunn’ s post hoc test		29.1063	22.9135	28.6948	17.5009	49.2599	27.8688				The Kruskal-Wallis test with Dunn’ s post hoc test		29.1063	22.9135	28.6948	17.5009	49.2599	27.8688
			29.1014	24.8837	28.4483	16.4922	48.2456	28.6811						29.1014	24.8837	28.4483	16.4922	48.2456	28.6811
			28.0842	23.1821	28.4084	13.7678	49.2877	26.8959						28.0842	23.1821	28.4084	13.7678	49.2877	26.8959
		平均值Mean	28.764	23.6597	28.5171	15.9203	48.9311	27.8153					平均值Mean	28.764	23.6597	28.5171	15.9203	48.9311	27.8153
		标准差SD	0.588689	1.06843	0.155111	1.93118	0.593789	0.893778					标准差SD	0.588689	1.06843	0.155111	1.93118	0.593789	0.893778
		Mean ± SD	28.76 ± 0.59	23.66 ± 1.07	28.52 ± 0.16	15.92 ± 1.93	48.93 ± 0.59	27.82 ± 0.89					Mean ± SD	28.76 ± 0.59	23.66 ± 1.07	28.52 ± 0.16	15.92 ± 1.93	48.93 ± 0.59	27.82 ± 0.89
		VS Guy11		-5.1 ± 1.22		-12.84 ± 2.02	20.17 ± 0.84	-0.95 ± 1.07					VS Guy11		-5.1 ± 1.22		-12.84 ± 2.02	20.17 ± 0.84	-0.95 ± 1.07
		Cohen's d		5.92	0.58	9	34.12	1.25
		IC50 (%)	0.184	0.176	0.184	0.196	0.115	0.189
	SDS Inhibition rate (%)	n=3	Guy11	ΔMotem1	ΔMotem1-Com	MoTem1-OE	MoTem1-CA	MoTem1-DN				SDS Inhibition rate (%)	n=3	Guy11	ΔMotem1	ΔMotem1-Com	MoTem1-OE	MoTem1-CA	MoTem1-DN
	The Kruskal-Wallis test with Dunn’ s post hoc test		13.5468	29.641	14.3486	15.3939	24.036	27.9858				The Kruskal-Wallis test with Dunn’ s post hoc test		13.5468	29.641	14.3486	15.3939	24.036	27.9858
			12.4109	28.024	12.3563	14.2679	24.5614	26.0296						12.4109	28.024	12.3563	14.2679	24.5614	26.0296
			12.1981	25.6826	12.3544	12.3375	26.2097	25.7633						12.1981	25.6826	12.3544	12.3375	26.2097	25.7633
		平均值Mean	12.7186	27.7826	13.0198	13.9998	24.9357	26.5929					平均值Mean	12.7186	27.7826	13.0198	13.9998	24.9357	26.5929
		标准差SD	0.725083	1.99023	1.15082	1.54575	1.13413	1.21358					标准差SD	0.725083	1.99023	1.15082	1.54575	1.13413	1.21358
		Mean ± SD	12.72 ± 0.73	27.78 ± 1.99	13.02 ± 1.15	14 ± 1.55	24.94 ± 1.13	26.59 ± 1.21					Mean ± SD	12.72 ± 0.73	27.78 ± 1.99	13.02 ± 1.15	14 ± 1.55	24.94 ± 1.13	26.59 ± 1.21
		VS Guy11		15.06 ± 2.12		1.28 ± 1.71	12.22 ± 1.35	13.87 ± 1.41					VS Guy11		15.06 ± 2.12		1.28 ± 1.71	12.22 ± 1.35	13.87 ± 1.41
		Cohen's d		10.06	0.31	1.06	12.83	13.87
		IC50 (%)	0.01536	0.01291	0.01534	0.01574	0.01243	0.01275
	NaCl Inhibition rate (%)	n=3	Guy11	ΔMotem1	ΔMotem1-Com	MoTem1-OE	MoTem1-CA	MoTem1-DN				NaCl Inhibition rate (%)	n=3	Guy11	ΔMotem1	ΔMotem1-Com	MoTem1-OE	MoTem1-CA	MoTem1-DN
	The Kruskal-Wallis test with Dunn’ s post hoc test		54.1791	52.8231	54.6377	39.8731	60.8302	44.6149				The Kruskal-Wallis test with Dunn’ s post hoc test		54.1791	52.8231	54.6377	39.8731	60.8302	44.6149
			53.0515	53.0682	53.8348	35.455	57.5502	44.0688						53.0515	53.0682	53.8348	35.455	57.5502	44.0688
			53.9232	52.9073	54.3103	36.7809	57.6023	43.3124						53.9232	52.9073	54.3103	36.7809	57.6023	43.3124
		平均值Mean	53.7179	52.9328	54.261	37.3697	58.6609	43.9987					平均值Mean	53.7179	52.9328	54.261	37.3697	58.6609	43.9987
		标准差SD	0.591167	0.124562	0.403724	2.26714	1.87881	0.654086					标准差SD	0.591167	0.124562	0.403724	2.26714	1.87881	0.654086
		Mean ± SD	53.72 ± 0.59	52.93 ± 0.12	54.26 ± 0.4	37.37 ± 2.27	58.66 ± 1.88	44 ± 0.65					Mean ± SD	53.72 ± 0.59	52.93 ± 0.12	54.26 ± 0.4	37.37 ± 2.27	58.66 ± 1.88	44 ± 0.65
		VS Guy11		-0.79 ± 0.6		-16.35 ± 2.34	4.94 ± 1.97	-9.72 ± 0.88					VS Guy11		-0.79 ± 0.6		-16.35 ± 2.34	4.94 ± 1.97	-9.72 ± 0.88
		Cohen's d		1.84	1.07	9.87	3.55	15.6
		IC50 (M)	0.98	0.9	0.97	1.03	0.71	1.04
	KCl Inhibition rate (%)	n=3	Guy11	ΔMotem1	ΔMotem1-Com	MoTem1-OE	MoTem1-CA	MoTem1-DN				KCl Inhibition rate (%)	n=3	Guy11	ΔMotem1	ΔMotem1-Com	MoTem1-OE	MoTem1-CA	MoTem1-DN
	The Kruskal-Wallis test with Dunn’ s post hoc test		44.1667	54.7009	45.5285	62.2833	58.3333	53.876				The Kruskal-Wallis test with Dunn’ s post hoc test		44.1667	54.7009	45.5285	62.2833	58.3333	53.876
			42.4187	50	45.5285	55.3667	70.9834	53.6005						42.4187	50	45.5285	55.3667	70.9834	53.6005
			42.0635	49.5726	41.2698	57.97	69.9147	42.0612						42.0635	49.5726	41.2698	57.97	69.9147	42.0612
		平均值Mean	42.883	51.4245	44.1089	58.54	66.4104	49.8459					平均值Mean	42.883	51.4245	44.1089	58.54	66.4104	49.8459
		标准差SD	1.12582	2.84544	2.45871	3.49339	7.01536	6.74311					标准差SD	1.12582	2.84544	2.45871	3.49339	7.01536	6.74311
		Mean ± SD	42.88 ± 1.13	51.42 ± 2.85	44.11 ± 2.46	58.54 ± 3.49	66.41 ± 7.02	49.85 ± 6.74					Mean ± SD	42.88 ± 1.13	51.42 ± 2.85	44.11 ± 2.46	58.54 ± 3.49	66.41 ± 7.02	49.85 ± 6.74
		VS Guy11		8.54 ± 3.06		15.66 ± 3.67	23.53 ± 7.11	6.96 ± 6.84					VS Guy11		8.54 ± 3.06		15.66 ± 3.67	23.53 ± 7.11	6.96 ± 6.84
		Cohen's d		3.95	0.64	6.03	4.68	1.44
	Sorbitol Inhibition rate (%)	n=3	Guy11	ΔMotem1	ΔMotem1-Com	MoTem1-OE	MoTem1-CA	MoTem1-DN				Sorbitol Inhibition rate (%)	n=3	Guy11	ΔMotem1	ΔMotem1-Com	MoTem1-OE	MoTem1-CA	MoTem1-DN
	The one-way ANOVA with Dunnett’ s post hoc test		31.6667	24.7863	35.7724	24.5614	37.963	7.80731				The one-way ANOVA with Dunnett’ s post hoc test		31.6667	24.7863	35.7724	24.5614	37.963	7.80731
			33.4343	20.1754	34.9594	22.3171	52.4003	19.2025						33.4343	20.1754	34.9594	22.3171	52.4003	19.2025
			36.5079	23.0769	35.7143	22.6923	49.5496	22.1547						36.5079	23.0769	35.7143	22.6923	49.5496	22.1547
		平均值Mean	33.8696	22.6796	35.482	23.1903	46.6376	16.3882					平均值Mean	33.8696	22.6796	35.482	23.1903	46.6376	16.3882
		标准差SD	2.44982	2.33099	0.453558	1.20217	7.64649	7.57642					标准差SD	2.44982	2.33099	0.453558	1.20217	7.64649	7.57642
		Mean ± SD	33.87 ± 2.45	22.68 ± 2.33	35.48 ± 0.45	23.19 ± 1.2	46.64 ± 7.65	16.39 ± 7.58					Mean ± SD	33.87 ± 2.45	22.68 ± 2.33	35.48 ± 0.45	23.19 ± 1.2	46.64 ± 7.65	16.39 ± 7.58
		VS Guy11		-11.19 ± 3.38		-10.68 ± 2.73	12.77 ± 8.03	-17.48 ± 7.96					VS Guy11		-11.19 ± 3.38		-10.68 ± 2.73	12.77 ± 8.03	-17.48 ± 7.96
		Cohen's d		4.68	0.91	5.53	2.25	3.11
Fig. 4C	GTPase activity (U·mg-1)	n=3	HIS	HIS-MoTem1	HIS-MoTem1T137N						Fig. 4C	GTPase activity (U·mg-1)	n=3	HIS	HIS-MoTem1	HIS-MoTem1T137N
	The one-way ANOVA with Dunnett’ s post hoc test		0.445631	2.76845	0.583981							The one-way ANOVA with Dunnett’ s post hoc test		0.445631	2.76845	0.583981
			0.547573	1.96748	0.314563									0.547573	1.96748	0.314563
			0.583981	2.26602	0.278155									0.583981	2.26602	0.278155
		平均值Mean	0.525728	2.33398	0.392233								平均值Mean	0.525728	2.33398	0.392233
		标准差SD	0.071715	0.404787	0.167053								标准差SD	0.071715	0.404787	0.167053
		Mean ± SD	0.53 ± 0.07	2.33 ± 0.4	0.39 ± 0.17								Mean ± SD	0.53 ± 0.07	2.33 ± 0.4	0.39 ± 0.17
		VS his		1.81 ± 0.41	-0.13 ± 0.18								VS his		1.81 ± 0.41	-0.13 ± 0.18
		Cohen's d		6.21	1.03
Fig. 4D	GTPase activity (U·mg-1)	n=4	Guy11	ΔMotem1	MoTem1-OE						Fig. 4D	GTPase activity (U·mg-1)	n=4	Guy11	ΔMotem1	MoTem1-OE
	The one-way ANOVA with Dunnett’ s post hoc test		18.4303	7.18033	11.668							The one-way ANOVA with Dunnett’ s post hoc test		18.4303	7.18033	11.668
			10.5	8.22541	9.27049									10.5	8.22541	9.27049
			8.90164	8.71721	15.1721									8.90164	8.71721	15.1721
			15.9713	12.5287	21.4426									15.9713	12.5287	21.4426
		平均值Mean	13.4508	9.16291	14.3883								平均值Mean	13.4508	9.16291	14.3883
		标准差SD	4.49261	2.33357	5.29055								标准差SD	4.49261	2.33357	5.29055
		Mean ± SD	13.45 ± 4.49	9.16 ± 2.33	14.39 ± 5.29								Mean ± SD	13.45 ± 4.49	9.16 ± 2.33	14.39 ± 5.29
		VS Guy11		-4.29 ± 5.06	0.94 ± 6.94								VS Guy11		-4.29 ± 5.06	0.94 ± 6.94
		Cohen's d		8.54	0.19
Fig. 6A	FPKM	n=3	Guy11	ΔMotem1	MoTem1-OE	MoTem1-CA	MoTem1-DN				Fig. 6A	FPKM	n=3	Guy11	ΔMotem1	MoTem1-OE	MoTem1-CA	MoTem1-DN
	The one-way ANOVA with Dunnett’ s post hoc test		65.368	18.2954	42.478	17.5351	67.1628					The one-way ANOVA with Dunnett’ s post hoc test		65.368	18.2954	42.478	17.5351	67.1628
			44.0816	24.4987	50.2047	15.6925	46.1899							44.0816	24.4987	50.2047	15.6925	46.1899
			39.0606	24.1678	59.9991	15.2429	74.017							39.0606	24.1678	59.9991	15.2429	74.017
		平均值Mean	49.5034	22.3206	50.8939	16.1568	62.4566						平均值Mean	49.5034	22.3206	50.8939	16.1568	62.4566
		标准差SD	13.9666	3.48986	8.78087	1.21456	14.4982						标准差SD	13.9666	3.48986	8.78087	1.21456	14.4982
		Mean ± SD	49.5 ± 13.97	22.32 ± 3.49	50.89 ± 8.78	16.16 ± 1.21	62.46 ± 14.5						Mean ± SD	49.5 ± 13.97	22.32 ± 3.49	50.89 ± 8.78	16.16 ± 1.21	62.46 ± 14.5
		VS Guy11		-27.18 ± 14.4	1.39 ± 16.5	-33.35 ± 14.02	12.95 ± 20.13						VS Guy11		-27.18 ± 14.4	1.39 ± 16.5	-33.35 ± 14.02	12.95 ± 20.13
		Cohen's d		2.67	0.12	3.36	0.91
Fig. 6B	Relative expression	n=3	Guy11	ΔMotem1	MoTem1-OE	MoTem1-CA	MoTem1-DN				Fig. 6B	Relative expression	n=3	Guy11	ΔMotem1	MoTem1-OE	MoTem1-CA	MoTem1-DN
	The one-way ANOVA with Dunnett’ s post hoc test		1	0.885794	1.71141	0.648668	2.45026					The one-way ANOVA with Dunnett’ s post hoc test		1	0.885794	1.71141	0.648668	2.45026
			1	0.596652	1.8561	0.512262	2.55872							1	0.596652	1.8561	0.512262	2.55872
			1	0.351776	0.788329	0.279498	3.14735							1	0.351776	0.788329	0.279498	3.14735
		平均值Mean	1	0.611407	1.45195	0.480143	2.71878						平均值Mean	1	0.611407	1.45195	0.480143	2.71878
		标准差SD	0	0.267315	0.579244	0.186669	0.375094						标准差SD	0	0.267315	0.579244	0.186669	0.375094
		Mean ± SD	1 ± 0	0.61 ± 0.27	1.45 ± 0.58	0.48 ± 0.19	2.72 ± 0.38						Mean ± SD	1 ± 0	0.61 ± 0.27	1.45 ± 0.58	0.48 ± 0.19	2.72 ± 0.38
		VS Guy11		-0.39 ± 0.27	0.45 ± 0.58	-0.52 ± 0.19	1.72 ± 0.38						VS Guy11		-0.39 ± 0.27	0.45 ± 0.58	-0.52 ± 0.19	1.72 ± 0.38
		Cohen's d		2.06	1.1	3.94	6.49
Fig. 6C	PB Inhibition rate (%)	n=3	Guy11	ΔMotem1	MoTem1-OE	MoTem1-CA	MoTem1-DN				Fig. 6C	PB Inhibition rate (%)	n=3	Guy11	ΔMotem1	MoTem1-OE	MoTem1-CA	MoTem1-DN
	The Kruskal-Wallis test with Dunn’ s post hoc test		5.3735	14.0351	0.740741	41.6575	0.724638					The Kruskal-Wallis test with Dunn’ s post hoc test		5.3735	14.0351	0.740741	41.6575	0.724638
			4.65116	12.2132	0.740741	41.6259	0.724638							4.65116	12.2132	0.740741	41.6259	0.724638
			4.65116	13.0004	1.46538	37.7841	0.740741							4.65116	13.0004	1.46538	37.7841	0.740741
		平均值Mean	4.89194	13.0829	0.982287	40.3558	0.730005						平均值Mean	4.89194	13.0829	0.982287	40.3558	0.730005
		标准差SD	0.417043	0.913727	0.41837	2.22726	0.00929711						标准差SD	0.417043	0.913727	0.41837	2.22726	0.00929711
		Mean ± SD	4.89 ± 0.42	13.08 ± 0.91	0.98 ± 0.42	40.36 ± 2.23	0.73 ± 0.01						Mean ± SD	4.89 ± 0.42	13.08 ± 0.91	0.98 ± 0.42	40.36 ± 2.23	0.73 ± 0.01
		VS Guy11		8.19 ± 1	-3.91 ± 0.59	35.46 ± 2.27	-4.16 ± 0.42						VS Guy11		8.19 ± 1	-3.91 ± 0.59	35.46 ± 2.27	-4.16 ± 0.42
		Cohen's d		11.53	9.35	22.14	14.11
Fig. S2B	6-Hour germination rate (%)	n=3	Guy11	ΔMotem1	ΔMotem1-Com	MoTem1-OE	MoTem1-CA	MoTem1-DN			Fig. S2B	6-Hour germination rate (%)	n=3	Guy11	ΔMotem1	ΔMotem1-Com	MoTem1-OE	MoTem1-CA	MoTem1-DN
	The one-way ANOVA with Dunnett’ s post hoc test		98	98	98	100	42.6839	97.3333				The one-way ANOVA with Dunnett’ s post hoc test		98	98	98	100	42.6839	97.3333
			98.6667	98.6667	96	100	51.2534	99.3333						98.6667	98.6667	96	100	51.2534	99.3333
			98	100	100	98.6667	34.8425	100						98	100	100	98.6667	34.8425	100
		平均值Mean	98.2222	98.8889	98	99.5556	42.9266	98.8889					平均值Mean	98.2222	98.8889	98	99.5556	42.9266	98.8889
		标准差SD	0.3849	1.01835	2	0.7698	8.20818	1.38778					标准差SD	0.3849	1.01835	2	0.7698	8.20818	1.38778
		Mean ± SD	98.22 ± 0.38	98.89 ± 1.02	98 ± 2	99.56 ± 0.77	42.93 ± 8.21	98.89 ± 1.39					Mean ± SD	98.22 ± 0.38	98.89 ± 1.02	98 ± 2	99.56 ± 0.77	42.93 ± 8.21	98.89 ± 1.39
		VS Guy11		0.67 ± 1.09	-0.22 ± 2.04	1.33 ± 0.86	-55.3 ± 8.22	0.67 ± 1.44					VS Guy11		0.67 ± 1.09	-0.22 ± 2.04	1.33 ± 0.86	-55.3 ± 8.22	0.67 ± 1.44
		Cohen's d					4.86
	12-Hour germination rate (%)	n=3	Guy11	ΔMotem1	ΔMotem1-Com	MoTem1-OE	MoTem1-CA	MoTem1-DN				12-Hour germination rate (%)	n=3	Guy11	ΔMotem1	ΔMotem1-Com	MoTem1-OE	MoTem1-CA	MoTem1-DN
	The one-way ANOVA with Dunnett’ s post hoc test		100	99.3333	99.3333	99.3333	72.3424	99.3333				The one-way ANOVA with Dunnett’ s post hoc test		100	99.3333	99.3333	99.3333	72.3424	99.3333
			98	100	100	100	64.2925	99.3333						98	100	100	100	64.2925	99.3333
			98	98.6667	98.6667	100	67.3657	100						98	98.6667	98.6667	100	67.3657	100
		平均值Mean	98.6667	99.3333	99.3333	99.7778	68.0002	99.5556					平均值Mean	98.6667	99.3333	99.3333	99.7778	68.0002	99.5556
		标准差SD	1.1547	0.666667	0.666667	0.3849	4.06227	0.3849					标准差SD	1.1547	0.666667	0.666667	0.3849	4.06227	0.3849
		Mean ± SD	98.67 ± 1.15	99.33 ± 0.67	99.33 ± 0.67	99.78 ± 0.38	68 ± 4.06	99.56 ± 0.38					Mean ± SD	98.67 ± 1.15	99.33 ± 0.67	99.33 ± 0.67	99.78 ± 0.38	68 ± 4.06	99.56 ± 0.38
		VS Guy11		0.67 ± 1.33	0.67 ± 1.33	1.11 ± 1.22	-30.67 ± 4.22	0.89 ± 1.22					VS Guy11		0.67 ± 1.33	0.67 ± 1.33	1.11 ± 1.22	-30.67 ± 4.22	0.89 ± 1.22
		Cohen's d					5.58
	24-Hour germination rate (%)	n=3	Guy11	ΔMotem1	ΔMotem1-Com	MoTem1-OE	MoTem1-CA	MoTem1-DN				24-Hour germination rate (%)	n=3	Guy11	ΔMotem1	ΔMotem1-Com	MoTem1-OE	MoTem1-CA	MoTem1-DN
	The one-way ANOVA with Dunnett’ s post hoc test		99.3333	100	99.3333	100	81.9304	99.3333				The one-way ANOVA with Dunnett’ s post hoc test		99.3333	100	99.3333	100	81.9304	99.3333
			100	99.3333	100	100	88.2294	100						100	99.3333	100	100	88.2294	100
			99.3333	99.3333	100	99.3333	85.097	99.3333						99.3333	99.3333	100	99.3333	85.097	99.3333
		平均值Mean	99.5556	99.5556	99.7778	99.7778	85.0856	99.5556					平均值Mean	99.5556	99.5556	99.7778	99.7778	85.0856	99.5556
		标准差SD	0.3849	0.3849	0.3849	0.3849	3.1495	0.3849					标准差SD	0.3849	0.3849	0.3849	0.3849	3.1495	0.3849
		Mean ± SD	99.56 ± 0.38	99.56 ± 0.38	99.78 ± 0.38	99.78 ± 0.38	85.09 ± 3.15	99.56 ± 0.38					Mean ± SD	99.56 ± 0.38	99.56 ± 0.38	99.78 ± 0.38	99.78 ± 0.38	85.09 ± 3.15	99.56 ± 0.38
		VS Guy11		0 ± 0.54	0.22 ± 0.54	0.22 ± 0.54	-14.47 ± 3.17	0 ± 0.54					VS Guy11		0 ± 0.54	0.22 ± 0.54	0.22 ± 0.54	-14.47 ± 3.17	0 ± 0.54
		Cohen's d					8.12
